# Supplementary material for: Observations of Nematicity, Dopants, and Zero-Bias Conductance Peaks for the Ca0.9La0.1FeAs2 Superconductor
Source: Nanomaterials (Basel). 2023 Feb 4;13(4):622. doi: 10.3390/nano13040622 (PMC9962653; doi:10.3390/nano13040622)
Supplement: Supplementary file 1 [file nanomaterials-13-00622-s001.zip]

Archive with 1 entries (1 files):
- nanomaterials-2157776-supplementary.pdf
